# Supplementary material for: Multifunctional Konjac Glucomannan Film Tuning by Gallic Acid Functionalization
Source: Polymers (Basel). 2026 Mar 28;18(7):832. doi: 10.3390/polym18070832 (PMC13074227; doi:10.3390/polym18070832)
Supplement: Supplementary file 1 [file polymers-18-00832-s001.zip]

Archive with 1 entries (1 files):
- polymers-4154933-supplementary.pdf
